# Supplementary material for: Curdepsidone A Induces Intrinsic Apoptosis and Inhibits Protective Autophagy via the ROS/PI3K/AKT Signaling Pathway in HeLa Cells
Source: Mar Drugs. 2024 May 17;22(5):227. doi: 10.3390/md22050227 (PMC11123476; doi:10.3390/md22050227)
Supplement: Supplementary file 1 [file marinedrugs-22-00227-s001.zip]

Archive with 1 entries (1 files):
- marinedrugs-2982257-supplementary.pdf
